# Supplementary material for: Relationships between temperaments, occupational stress, and insomnia among Japanese workers
Source: PLoS One. 2017 Apr 13;12(4):e0175346. doi: 10.1371/journal.pone.0175346 (PMC5391062; doi:10.1371/journal.pone.0175346)
Supplement: S2 Table — (XLSX) [file pone.0175346.s002.xlsx]

## Sheet: Sheet1
Supporting Information .2 GJSQ scores, Temperaments and AIS scores by type of employment
			Type of employment
			Regular (N=101)	Temporary (N=32)
		Range	Mean ± SD	Mean ± SD
GJSQ scores	Quantitative workload	(11–55)	35.4 ± 7.6	32.6 ± 6.4
	Job control	(16–80)	43.1 ± 12.0	38.5 ± 10.9
	Role conflict	(8–56)	26.5 ± 8.2	23.7 ± 8.0
	Role ambiguity	(6–42)	18.9 ± 5.4	18.2 ± 4.5
	Intragroup conflict	(8–40)	19.0 ± 5.5	20.0 ± 5.5
	Supervisors support	(4–20)	15.5 ± 3.2	15.5 ± 3.5
	Coworkers support	(4–20)	15.8 ± 3.2	17.1 ± 2.5
Temperaments	Depressive	(0–21)	8.1 ± 3.5	8.2 ± 3.5
	Cyclothymic	(0–21)	4.5 ± 4.0	4.2 ± 3.7
	Hyperthymic	(0–21)	4.9 ± 4.2	6.3 ± 4.3
	Irritable	(0-Male 21, Female 22)	2.9 ± 3.3	3.0 ± 2.9
	Anxious	(0–26)	6.3 ± 5.7	6.2 ± 4.7
AIS scores	total	(0–24)	4.8 ± 3.7	3.7 ± 3.1
GJSQ: Generic Job Stress Questionnaire
TEMPS-A: Temperament Evaluation of Memphis, Pisa, Paris, and San Diego-Auto questionnaire
AIS: Athens Insomnia Scale
