# Supplementary material for: Relationships between temperaments, occupational stress, and insomnia among Japanese workers
Source: PLoS One. 2017 Apr 13;12(4):e0175346. doi: 10.1371/journal.pone.0175346 (PMC5391062; doi:10.1371/journal.pone.0175346)
Supplement: S3 Table — (XLSX) [file pone.0175346.s003.xlsx]

## Sheet: Sheet1
Supporting Information .3 GJSQ scores, Temperaments and AIS scores by position classification
			Position classification
			Non-managerial (N=90)	Managerial (N=43)
		Range	Mean ± SD	Mean ± SD
GJSQ scores	Quantitative workload	(11–55)	33.6 ± 7.4	37.1 ± 7.1
	Job control	(16–80)	39.7 ± 11.1	46.8 ± 12.1
	Role conflict	(8–56)	25.1 ± 8.6	27.3 ± 7.3
	Role ambiguity	(6–42)	18.9 ± 5.1	18.3 ± 5.5
	Intragroup conflict	(8–40)	19.0 ± 5.2	19.9 ± 6.0
	Supervisors support	(4–20)	15.5 ± 3.1	15.4 ± 3.5
	Coworkers support	(4–20)	16.4 ± 2.9	15.5 ± 3.5
Temperaments	Depressive	(0–21)	8.1 ± 3.5	8.0 ± 3.6
	Cyclothymic	(0–21)	4.8 ± 3.9	3.7 ± 3.9
	Hyperthymic	(0–21)	5.5 ± 4.4	4.8 ± 4.0
	Irritable	(0-Male 21, Female 22)	2.9 ± 3.1	2.9 ± 3.5
	Anxious	(0–26)	6.1 ± 5.2	6.6 ± 6.0
AIS scores	total	(0–24)	4.2 ± 3.5	5.2 ± 3.8
GJSQ: Generic Job Stress Questionnaire
TEMPS-A: Temperament Evaluation of Memphis, Pisa, Paris, and San Diego-Auto questionnaire
AIS: Athens Insomnia Scale
