# Supplementary material for: Relationships between temperaments, occupational stress, and insomnia among Japanese workers
Source: PLoS One. 2017 Apr 13;12(4):e0175346. doi: 10.1371/journal.pone.0175346 (PMC5391062; doi:10.1371/journal.pone.0175346)
Supplement: S5 Table — (XLSX) [file pone.0175346.s005.xlsx]

## Sheet: Sheet1
Supporting Information 5. Age
		n	(%)	Mean ± SD
Gender	Male	45	(33.8)	41.3 ± 11.6
	Female	88	(66.2)	41.7 ± 12.0
Position classification	Non-managerial	90	(67.7)	38.9 ± 12.5
	Managerial	43	(32.3)	47.2 ± 8.0
Occupation	Clerical	95	(71.4)	40.8 ± 12.0
	Professional	38	(28.6)	43.4 ± 11.5
Type of employment	Regular	101	(75.9)	40.8 ± 11.2
	Temporary	32	(24.1)	44.0 ± 13.8
