# Supplementary material for: Relationships between temperaments, occupational stress, and insomnia among Japanese workers
Source: PLoS One. 2017 Apr 13;12(4):e0175346. doi: 10.1371/journal.pone.0175346 (PMC5391062; doi:10.1371/journal.pone.0175346)
Supplement: S6 Table — (XLSX) [file pone.0175346.s006.xlsx]

## Sheet: Sheet1
Supporting Information 6. Service years
		n	(%)	Mean ± SD
Gender	Male	45	(33.8)	14.7 ± 12.8
	Female	88	(66.2)	13.7 ± 12.2
Position classification	Non-managerial	90	(67.7)	10.3 ± 10.9
	Managerial	43	(32.3)	21.9 ± 11.5
Occupation	Clerical	95	(71.4)	12.3 ± 11.7
	Professional	38	(28.6)	18.4 ± 12.9
Type of employment	Regular	101	(75.9)	15.2 ± 12.1
	Temporary	32	(24.1)	10.3 ± 12.5
